# Supplementary material for: Two-Generation Toxicity Study of the Antioxidant Compound Propyl-Propane Thiosulfonate (PTSO)
Source: Antioxidants (Basel). 2024 Mar 15;13(3):350. doi: 10.3390/antiox13030350 (PMC10968083; doi:10.3390/antiox13030350)
Supplement: Supplementary file 1 [file antioxidants-13-00350-s001.zip]

Archive with 2 entries (2 files):
- Figure S1.tif
- Tables S1-S3.pdf
